# Supplementary material for: T cell-mediated tumor killing patterns in head and neck squamous cell carcinoma identify novel molecular subtypes, with prognosis and therapeutic implications
Source: PLoS One. 2023 May 16;18(5):e0285832. doi: 10.1371/journal.pone.0285832 (PMC10187926; doi:10.1371/journal.pone.0285832)
Supplement: S1 Table — (XLSX) [file pone.0285832.s007.xlsx]

## Sheet: Table S1
Table S1. Number of genes in different modules.
Modules	Number
Black	290
Blue	909
Brown	929
Grey	232
Magenta	209
Pink	268
Purple	173
Red	806
Turquoise	1184
