# Supplementary material for: T cell-mediated tumor killing patterns in head and neck squamous cell carcinoma identify novel molecular subtypes, with prognosis and therapeutic implications
Source: PLoS One. 2023 May 16;18(5):e0285832. doi: 10.1371/journal.pone.0285832 (PMC10187926; doi:10.1371/journal.pone.0285832)
Supplement: S1 File — (ZIP) [file pone.0285832.s008.zip]

Archive with 4 entries (3 files):
- Supplementary materials/Supplementary Figures.docx
- Supplementary materials/Supplementary Table.xlsx
- Supplementary materials/Supplementary materials.docx
- Supplementary materials/
